# Supplementary material for: Relevance of Diabetic Retinopathy with AGEs and Carotenoid Levels Assessed by Skin Sensors
Source: Antioxidants (Basel). 2022 Jul 14;11(7):1370. doi: 10.3390/antiox11071370 (PMC9311940; doi:10.3390/antiox11071370)
Supplement: Supplementary file 1 [file antioxidants-11-01370-s001.zip]

Archive with 1 entries (1 files):
- antioxidants-1790616-supplementary.pdf
